# Supplementary material for: Work and Thermal Fluctuations in Crystal Indentation under Deterministic and Stochastic Thermostats: The Role of System–Bath Coupling
Source: Entropy (Basel). 2022 Sep 15;24(9):1309. doi: 10.3390/e24091309 (PMC9497718; doi:10.3390/e24091309)
Supplement: Supplementary file 1 [file entropy-24-01309-s001.zip]

Archive with 1 entries (1 files):
- entropy-1824911-supplementary.pdf
